# Supplementary material for: Manganese exposure from spring and well waters in the Shenandoah Valley: interplay of aquifer lithology, soil composition, and redox conditions
Source: Environ Geochem Health. 2024 May 2;46(6):203. doi: 10.1007/s10653-024-01987-4 (PMC11065944; doi:10.1007/s10653-024-01987-4)
Supplement: Supplementary file 2 — Supplementary file2 (XLSX 25 KB) [file 10653_2024_1987_MOESM2_ESM.xlsx]

## Sheet: Field Study Soil Data
Sample ID	[Mn]aq (ppb)	Total [Mn]s ppm	Fraction Mn(IV)	Fraction Mn(III)	Fraction Mn(II)	[Mn(IV)] ppm	[Mn(III)] ppm	[Mn(II)] ppm	% OM	% TOC	pH	% Clay	% Sand	% Silt	AMOS	Average AMOS by Site
AWS03A- bottom	0.9	2058	0.75	0.16	0.08	1543.5	329.28	164.64	9	16	6	25	65	15	3.67	3.6525
AWS03A- top	0.9	1203.6	0.74	0.16	0.1	890.664	192.576	120.36	8	13	6	35	10	55	3.63595	3.6525
KC01A- bottom	9.6	244	0.27	0.04	0.69	65.88	9.76	168.36	5	9	6	0	100	0	2.58358	2.71706
KC01A- top	9.6	323.8	0.21	0.43	0.36	67.998	139.234	116.568	3	6	5.6	5	90	5	2.85053	2.71706
KC02A	9.6	673	0.3	0.36	0.34	201.9	242.28	228.82	4	7	6.2	10	60	30	2.95522	2.95522
DP01A- bottom	10.5	42	0	0.33	0.67	0	13.86	28.14	1	3	3.5	30	50	20	2.32588	2.28141
DP01A- top	10.5	42	0	0.24	0.76	0	10.08	31.92	8	13	4	45	50	5	2.23694	2.28141
FOPA- bottom	34.8	42	0.11	0.56	0.33	4.62	23.52	13.86	4	7	4.6	45	5	50	2.77942	2.63263
FOPA- top	34.8	42	0	0.49	0.51	0	20.58	21.42	7	13	5	45	10	45	2.48583	2.63263
Note: see original manuscript for sample IDs
[Mn]aq	aqueous Mn concentrations (by ICP-MS)
ppb	parts per billion
[Mn]s	soil Mn concentrations (by XRF)
ppm	parts per million
OM	organic matter
TOC	total organic carbon
% clay, silt, and sand by soil textural analysis by feel
AMOS	Average Mn Oxidation State by X-ray absorption near edge structure (XANES) linear combination fits

## Sheet: Field Study Water Data
OBJECTID	County	Elevation (m)	pH	DO (%)	Specific Conductivity (uS/cm)	Temperature (oC)	HCO3 (mg/L)	Alkalinity (ppm CaCO3)	PPM Flouride (IC)	PPM Chloride (IC)	PPM Nitrite (IC)	PPM Bromide (IC)	PPM Sulfate (IC)	PPM Nitrate (IC)	PPM phosphate (IC)	PPM Lithium (IC)	PPM Sodium (IC)	PPM Ammonium (IC)	PPM Potassium (IC)	PPM Magnesium (IC)	PPM Calcium (IC)	Li (ICP-MS) (ppb)	Na (ICP-MS) (ppb)	Mg (ICP-MS) (ppb)	Al (ICP-MS) (ppb)	Si (ICP-MS) (ppb)	P (ICP-MS) (ppb)	S (ICP-MS) (ppm)	Cl (ICP-MS) (ppm)	K (ICP-MS) (ppb)	Ca (ICP-MS) (ppb)	Ti (ICP-MS) (ppb)	V (ICP-MS) (ppb)	Cr (ICP-MS) (ppb)	Fe (ICP-MS) (ppb)	Mn (ICP-MS) (ppb)	Co (ICP-MS) (ppb)	Ni (ICP-MS) (ppb)	Cu (ICP-MS) (ppb)	Zn (ICP-MS) (ppb)	As (ICP-MS) (ppb)	Sr (ICP-MS) (ppb)	Mo (ICP-MS) (ppb)	Ag (ICP-MS) (ppb)	Cd (ICP-MS) (ppb)	Sn (ICP-MS) (ppb)	Ba (ICP-MS) (ppb)	Pb (ICP-MS) (ppb)	U (ICP-MS) (ppb)
1	Rockbridge	304	7.5	91.7		17.4	366	300	0	0	0	0		0	0	0	0	0	0	0	0	1.4129	16744.5	8258.15	17.642	5279.3	16.3	40.8	40.4	896.7	125729	0.9	0.515	0.324		10.813	0.307	0.88	0.618	5.4	0.2	933.4	0.131	0.004	0.042	0.054	46.039	0.194	0.268244
2	Augusta	501	7.5	104.8	66	21.4	25.62	21	0	1	0	0	8.008	1	0	0	1	0	1	1	5	0.718074	1101.03	1466.53	25.022	2454.8		2.9	0.8	961.9	7832.9	0.9	0.21	0.19	146.6	30.983	0.327	0.073	0.85	16.9	0.5	19.5	0.44	0.032	0.097	0.479	17.651	0.324	0.062564
3	Augusta	501	7.7	105	16.9	23.4	43.92	36	0	1	0	0	7.624	2	0	0	1	0	1	2	5	0.695803	1226.14	1468.68	21.588	2530.5		3.4	0.3	998.8	7929.1	0.8	0.152	0.086	128.2	18.015	0.065	0.102	1.135	11.1	0.4	19.7	0.248	0.019	0.107	0.233	18.47	1.199	0.030269
4	Augusta	501	5.86	57.1	76.1	22.1	14.64	12	0	1	0	0	6.678	2	2	0	0	0	0	0		0.64256	1095.49	1382.48	15.51	2714.3	1.2	2.4	0.4	997.9	7424.7	0.8	0.182	0.059	1011.4	554.995	0.973	0.495	1.143	12.2	1.1	19.4	0.323	0.023	0.083	0.42	32.804	0.281	0.043706
5	Augusta	501	6.08	79.1	70.4	22.9	29.28	24	0	1	0	0	7.906	2	0	0	1	0	1	1	7	0.714386	1220.82	1502.86	19.861	2588.9		3.2	0.4	1018	8068.9	0.8	0.145	0.07	95.1	34.22	0.106	0.104	0.698	9.2	0.3	19.9	0.264	0.022	0.077	0.296	20.486	0.535	0.035007
6	Augusta	509	7.2	91	74.6	18.2	34.16	28	0	1	0	0	7.34	2	0	0	1	0	1	1	11	0.573983	1118.12	1628.3	17.894	2589.6		3.4	0.3	1053.3	8305	0.8	0.121	0.111	240.3	238.175	0.4	0.211	1.315	12.4	0.5	21.6	0.233	0.015	0.08	0.195	20.89	0.414	0.023811
7	Augusta	555	7.3	92.5	71	12.4	24.4	20	0	0	0	0	0	0	0	0	0	0	0	0		0.66951	1198.81	1466.9	27.498	3028.5		3.4	0.3	1038.5	8116.2	0.8	0.07	0.081		0.896	0.041	0.159	0.828	6.7	0.1	19.6	0.111	0.012	0.069	0.134	17.608	0.414	0.024556
8	Bath	556		79.1	178.4	14.2	87.84	72	0	1	0	0	4.6	0	0	0	1	0	1	2	17	3.77161	737.578	2789.38	14.264	3569.6	18.6	2.8	0	683.2	28687.7	0.8	0.092	0.3		1.788	0.057	0.231	0.492	18	0.2	58.5	0.214	0.014	0.096	0.642	34.642	0.23	0.106273
9	Bath	556	6.7	79.5	174.2	14.5	87.84	72	0	1	0	0	5.972	0	0	0	1	0	0	3	15	3.18633	620.328	3254.06	16.57	3400.4	10.1	3.4	0	588.3	27638.1	0.8	0.09	0.24		0.5	0.16		0.78	8.8	0.2	72.2	0.135	0.012	0.046	0.361	35.045	0.322	0.097095
10	Bath	556		70.2	188.2	14.8	87.84	72	0	1	0	0	7.636	0	0	0	1	1	1	4	14
11	Bath	556		78.7	189	14.9	87.84	72	0	1	0	0	7.372	1	0	0	1	0	1	4	14	2.82472	640.779		15.922		10.6	4.1	0	621.3		0.8	0.078	0.17		0.5	0.089		0.64	11.8	0.2	88.9	0.105	0.008	0.053	0.269	35.56	0.201	0.090883
12	Bath	556		86	192.6	15.3	87.84	72	0	1	0	0	5.436	1	0	0	1	0	1	3	15	3.51007	695.506		16.452		14.2	3.6	0	672.2		0.8	0.081	0.224		0.731	0.079	0.03	1.305	18.1	0.2	71.2	0.088	0.012	0.049	0.185	36.196	0.211	0.092685
13	Augusta	479	6.39	65.8	14.1	29	12.2	10	0	2	0	0	0.264	2	0	0	1	0	1	0	0	0.364012	498.235	317.661	34.697	77.7	3	1.4	0.4		264.1	0.4	0.057	0.122	7	34.834	0.217		0.892	16.7	0.1	1.9	0.067	0.011	0.068	0.151	5.209	0.237	0.009286
14	Augusta	473	6.2	65.8	14.1	29	7.32	6	0	1	0	0	0.06	0	0	0	0	0	0	0	13	0.288965	485.833	200.448	19.93	217.8		-0.7	-0.2	327.8	244.5	0.4	<Null>	0.024		2.201	0.094		0.6	20.9	0	1.6	0.014	0.006	0.031		3.585	0.308	0.003295
15	Augusta	473	7.37	10.4	13.3	32.4	7.32	6	0	1	0	0	0.052	0	0	0	0	0	1	0	0	0.290043	447.381	119.451	26.817	68.9		-0.8	-0.1	575.9	115.6	0.4	<Null>	0.019		3.988	0.134		0.347	9.8	0	1	0.009	0.027	0.047		3.298	0.252	0.003394
16	Augusta	469	6.5	69.6	10.1	25.3	2.44	2	0	1	0	0	0.144	42	0	0	2	1	0	0	0	0.343481	680.529	247.976	28.626	154.6		-0.5	0	305.2	353.4	0.4	0.026	0.111	45.2	46.464	0.473		0.841	79.4	0.1	3.4	0.038	0.013	0.071	0.097	10.135	0.556	0.005549
17	Augusta	469	5.36	24.7	10.6	24.2	4.88	4	0	1	0	0	0.086	1	0	0	1	0	0	0	0	0.730714	466.026	224.226	29.914	148.9		-0.5	0	302.3	304.3	0.4	0.06		7.1	39.827	0.406		1.081	118.2	0.1	3.4	0.029	0.01	0.043	0.362	12.92	0.29	0.005535
18	Augusta	469	5.37	12.8	12.1	24.1	2.44	2	0	1	0	0	0.084	8	0	0	1	1	0	0	1
19	Augusta	429	6.11	114.3	7.6	29.1	2.44	2	0	1	0	0	0.604	0	0	0	1	0	1	0	0	0.385275	747.999	152.255	67.089	112.8	3.5	2.1	0.2	829.2		0.8	0.062	0.233	14.6	10.487	0.464	0.346	1.82	57.3	0.1	2.8	0.071	0.015	0.072	0.197	4.365	0.45	0.014419
20	Augusta	429	5.76	23.4	9.5	25.1			0	0	0	0	0	0	0	0	0	0	0	0
21	Shenandoah	466	6.75	14	221	24.1	62.464	51	0	0	0	0	0	0	0	0	2	0	1	1	4	8.48235			32.94			20.7	1.2	672		1.2			14339.5	155.322	8.792	36.962	0.682		0.1	20.6	0.223	0.073	0.102	0.452	52.561	0.462	0.038382
22	Shenandoah	466	5.38	16.5	94.9	15.6	12.2	10	0	0	0	0	0	0	0	0	0	0	0	0		8.6564			188.769			20.5	1.1	689.5		1.2	0.165		2479	80.17	8.985	47.152	0.329	636.5	0.1	20.6	0.09	0.011	0.096	0.208	53.238	0.267	0.361892
23	Shenandoah	466	5.61	42	91.5	15.9	11.712	10	0	0	0	0	0	0	0	0	0	0	0	0		9.04815			201.239			21.9	1.4	770.2		1.4	0.181		1827.3	82.54	9.359	49.79	0.542	205.7	0.1	26.1	0.08	0.008	0.096	0.132	55.883	0.27	0.393035
24	Shenandoah	466	5.61	42	91.5	15.9	11.712	10	0	0	0	0	0	0	0	0	2	0	1	1	5	9.04815			201.239			21.9	1.4	770.2		1.4	0.181		1827.3	82.54	9.359	49.79	0.542	205.7	0.1	26.1	0.08	0.008	0.096	0.132	55.883	0.27	0.393035
25	Shenandoah	459	4.85	23.4	131.4	14.5	2.928	2	0	0	0	0	0	0	0	0	12	1	1	2	2	12.7854			425.817		1.1	25.1	12.7	611.1		1.2	1.238	0.036	6093.8	91.962	7.507	39.168	0.523	143	0.1	14.2	0.029	0.007	0.131	0.07	47.085	0.192	0.078338
26	Shenandoah	459	4.9	39.7	138.1	15.7	5.856	5	0	0	0	0	0	0	0	0	12	0	1	2	2	13.3667			412.785			26.6	13.4	654.9		1.2	0.572	0.006	5394.5	95.201	7.716	40.327	0.606	163.6	0.1	16.1	0.02	0.005	0.118	0.011	48.873	0.158	0.058113
27	Shenandoah	459	5.16	39.7	138.7	17	29.28	24	0	0	0	0	0	0	0	0	12	0	1	2	5	13.0246			284.346			26	13	739.5		1.2		0.008	3923.9	91.591	7.269	38.773	0.956	201.3	0	22.1	0.007	0.009	0.143		47.459	0.425	0.045394
28	Shenandoah	454	6.19	10.5	231.2	23	68.32	56	0	0	0	0	0	0	0	0	1	0	1	6	1	77.1001	908.155		60.761			52.7	0.4			2		0.062	28442	228.761	23.819	84.131	0.937		0.1	7.8	0.152	0.037	0.243	0.627	21.85	0.463	0.022198
29	Shenandoah	454	4.63	15.5	76.3	12.7	0.488	0	0	0	0	0	0	0	0	0	4	0	1	6	1	78.8395			296.931			53.4	0.3			1.9	0.043	0.023	14567.9	191.672	23.382	89.486	0.844	579.1	0.1	7.7	0.04	0.013	0.335	0.134	22.909	0.36	0.020394
[truncated: 17 more columns]
